# Supplementary material for: Remote sensing image analysis and prediction based on improved Pix2Pix model for water environment protection of smart cities
Source: PeerJ Comput Sci. 2023 Apr 26;9:e1292. doi: 10.7717/peerj-cs.1292 (PMC10280440; doi:10.7717/peerj-cs.1292)
Supplement: Supplemental Information 1 [file peerj-cs-09-1292-s001.zip]

Archive with 8 entries (8 files):
- 3D.py
- _resnet_video.py
- ConvGRU2D.py
- evaluate.py
- pix2pix.py
- pix2pix_channel30.py
- ssim_psnr.py
- zhifangtu.py
