# Supplementary material for: Remote sensing image analysis and prediction based on improved Pix2Pix model for water environment protection of smart cities
Source: PeerJ Comput Sci. 2023 Apr 26;9:e1292. doi: 10.7717/peerj-cs.1292 (PMC10280440; doi:10.7717/peerj-cs.1292)
Supplement: Supplemental Information 1 [file peerj-cs-09-1292-s001.zip › 3D.py]

import pandas as pd

import time
import numpy as np
import os
import glob
from matplotlib import pyplot as plt

from tensorflow.keras.layers import *
import tensorflow as tf
from tensorflow import keras
import datetime
import numpy as np


time_start=time.time()


from tensorflow.compat.v1 import ConfigProto
from tensorflow.compat.v1 import InteractiveSession
config = ConfigProto()
config.gpu_options.allow_growth = True
session = InteractiveSession(config=config)


imgs_path = glob.glob(r'C:\Users\vipuser\Desktop\3D_30\train\0\*.jpg')
imgs_path_T = glob.glob(r'C:\Users\vipuser\Desktop\3D_30\test\0\*.jpg')


imgs_path_G=imgs_path[32:len(imgs_path)-1]
imgs_path_I=imgs_path[0:len(imgs_path)-2]


imgs_path_T_G=imgs_path_T[32:len(imgs_path_T)-1]
imgs_path_T_I=imgs_path_T[0:len(imgs_path_T)-2]


def read_jpg(path):
    img = tf.io.read_file(path)
    img = tf.image.decode_jpeg(img, channels=3)

    return img

def normal(image):
    image = tf.cast(image, tf.float32)/127.5 - 1
    return image


def load_image(image_path):
    image = read_jpg(image_path)
    image = tf.image.resize(image, (128, 128))
    image = normal(image) 
    image = np.array(image)
    image = image.reshape((1,128,128,3))
    return image


image_I=[]
for i in range(len(imgs_path_I)):
    image_I.append(load_image(imgs_path_I[i]))


input_I=[]
for i in range(31, len(imgs_path_I)):
    a = np.concatenate((image_I[i - 31],image_I[i - 30],image_I[i - 29], image_I[i - 28], image_I[i - 27], image_I[i - 26], image_I[i - 25]
                        , image_I[i - 24], image_I[i - 23], image_I[i - 22], image_I[i - 21], image_I[i - 20]
                        , image_I[i - 19], image_I[i - 18], image_I[i - 17], image_I[i - 16], image_I[i - 15]
                        , image_I[i - 14], image_I[i - 13], image_I[i - 12], image_I[i - 11], image_I[i - 10]
                        , image_I[i - 9], image_I[i - 8], image_I[i - 7], image_I[i - 6], image_I[i - 5]
                        , image_I[i - 4], image_I[i - 3], image_I[i - 2], image_I[i - 1], image_I[i]), axis=0)
    input_I.append(a)


output_G=[]
for i in range(len(imgs_path_G)):
    output_G.append(load_image(imgs_path_G[i]))


output_T_G=[]
for i in range(len(imgs_path_T_G)):
    output_T_G.append(load_image(imgs_path_T_G[i]))


image_T_I=[]
for i in range(len(imgs_path_T_I)):
    image_T_I.append(load_image(imgs_path_T_I[i]))


input_T_I=[]
for i in range(31, len(imgs_path_T_I)):
    a = np.concatenate((image_T_I[i - 31], image_T_I[i - 30], image_T_I[i - 29], image_T_I[i - 28], image_T_I[i - 27], image_T_I[i - 26], image_T_I[i - 25]
                        , image_T_I[i - 24], image_T_I[i - 23], image_T_I[i - 22], image_T_I[i - 21], image_T_I[i - 20]
                        , image_T_I[i - 19], image_T_I[i - 18], image_T_I[i - 17], image_T_I[i - 16], image_T_I[i - 15]
                        , image_T_I[i - 14], image_T_I[i - 13], image_T_I[i - 12], image_T_I[i - 11], image_T_I[i - 10]
                        , image_T_I[i - 9], image_T_I[i - 8], image_T_I[i - 7], image_T_I[i - 6], image_T_I[i - 5]
                        , image_T_I[i - 4], image_T_I[i - 3], image_T_I[i - 2], image_T_I[i - 1], image_T_I[i]), axis=0)
    input_T_I.append(a)


BATCH_SIZE = 1
auto=tf.data.experimental.AUTOTUNE


dataset = tf.data.Dataset.from_tensor_slices((input_I,output_G))
dataset = dataset.batch(BATCH_SIZE)
dataset = dataset.prefetch(buffer_size=tf.data.experimental.AUTOTUNE)
dataset=dataset.repeat()


dataset_T = tf.data.Dataset.from_tensor_slices((input_T_I,output_T_G))
dataset_T = dataset_T.batch(BATCH_SIZE)
dataset_T = dataset_T.prefetch(buffer_size=tf.data.experimental.AUTOTUNE)


count=0
def generate_images(model, test_input, tar):
    global count
    prediction = model.predict(test_input)
    plt.figure(figsize=(20,20))

    display_list = [test_input[0][-1],tar[0][0],prediction[0][0]]
    title = ['test_input','tar','prediction']
    for i in range(3):
        plt.subplot(1,3,i+1)
        plt.title(title[i])
        plt.imshow(tf.keras.preprocessing.image.array_to_img(display_list[i]))
        plt.axis('off')
    plt.savefig(r"C:\Users\vipuser\Desktop\3D_30\{}.jpg".format(count),bbox_inches="tight",pad_inches=0.0)

    plt.figure(figsize=(10, 10))
    plt.imshow(tf.keras.preprocessing.image.array_to_img(tar[0,0,:,:,:]))
    plt.axis('off')

    plt.savefig(r"C:\Users\vipuser\Desktop\3D_30\real\{}.jpg".format(count),bbox_inches="tight",pad_inches=0.0)
    
    plt.figure(figsize=(10, 10))
    plt.imshow(tf.keras.preprocessing.image.array_to_img(prediction[0,0,:,:,:]))
    plt.axis('off')

    plt.savefig(r"C:\Users\vipuser\Desktop\3D_30\fake\{}.jpg".format(count), bbox_inches="tight",
                pad_inches=0.0)


    count+=1
        


class Model():
    def __init__(self):
        self.img_seq_shape=(32,128,128,3)
        self.img_shape=(1,128,128,3)

        self.train_img=dataset
        self.test_img=dataset_T

        patch = 4
        self.disc_patch = (1,patch, patch, 1)

        self.optimizer=tf.keras.optimizers.Adam(learning_rate=0.001)
        self.build_generator=self.build_generator()
        self.build_discriminator=self.build_discriminator()

        self.build_discriminator.compile(loss='binary_crossentropy',
            optimizer=self.optimizer,
            metrics=['accuracy'])


        img_seq_A = Input(shape=(32,128,128,3))
        img_B = Input(shape=self.img_shape)
        fake_B = self.build_generator(img_seq_A)
        self.build_discriminator.trainable = False
        valid = self.build_discriminator([img_seq_A, fake_B])

        self.combined = tf.keras.models.Model([img_seq_A, img_B], [valid, fake_B])
        self.combined.compile(loss=['binary_crossentropy','mae'],
                              loss_weights=[1, 50],
                              optimizer=self.optimizer)


    def build_generator(self):
        def res_net(inputs, filters):
            x = inputs
            net = conv3d(x, filters // 2, (1,3,3), 1,padding='same')
            net = conv3d(net, filters, (1,3,3), 1,padding='same') 
            net = net + x
            net=tf.keras.layers.ReLU()(net)
            return net
        def conv3d(layer_input, filters, size,strides,padding,bn=True):
            d = tf.keras.layers.Conv3D(filters, size, strides, padding)(layer_input)
            d = tf.keras.layers.BatchNormalization(momentum=0.8)(d)
            d = tf.keras.layers.LeakyReLU(alpha=0.2)(d)
            return d
        x=tf.keras.layers.Input(shape=(32,128,128,3))
        net_1=conv3d(x,16,(1,1,1),(1,1,1),padding='same')
        net_2 = conv3d(net_1, 16, (3,3,3), strides=(1,2,2),padding='same')
        res_1=res_net(net_2,16)
        
        down_1 = conv3d(res_1, 32, (3, 3, 3), (2,1,1),padding='same')
        down_1=conv3d(down_1,32,(3,3,3),(1,2,2),padding='same')
        res_2 = res_net(down_1, 32)

        down_2 = conv3d(res_2, 64, (3,3,3),(2,1,1),padding='same')
        down_2=conv3d(down_2,64,(3,3,3),(1,2,2),padding='same')
        res_3 = res_net(down_2, 64)


        down_3 = conv3d(res_3, 128,(3,3,3),(2,1,1),padding='same')
        down_3=conv3d(down_3,128,(3,3,3),(1,2,2),padding='same')
        res_4 = res_net(down_3, 128)


        down_4 = conv3d(res_4, 128, (3,3,3),(2,1,1),padding='same')
        down_4 = conv3d(down_4, 128, (3, 3, 3), (1, 2, 2), padding='same')
        res_5 = res_net(down_4, 128)


        down_5 = conv3d(res_5,  256, (3,3,3),(2,1,1),padding='same')
        down_5 = conv3d(down_5, 256, (3, 3, 3), (1, 2, 2), padding='same')
        res_6 = res_net(down_5, 256)
        
        
        down_6 = conv3d(res_6, 512, (1,3,3),(1,2,2),padding='same')
        res_7 = res_net(down_6, 512)

        d8=tf.keras.layers.ConvLSTM2D(512,(2,2),strides=(1,1),padding='same',return_sequences='True')(res_7)
        d9=tf.keras.layers.ConvLSTM2D(512,(2,2),strides=(1,1),padding='same',return_sequences='True')(d8)
        

        UPsamp_1 = tf.keras.layers.Conv3DTranspose(256,kernel_size=(3,3,3),strides=(1,2,2),padding='same',use_bias=False)(d9)
        UPsamp_1= tf.keras.layers.BatchNormalization(momentum=0.8)(UPsamp_1)
        UPsamp_1=tf.keras.layers.ReLU()(UPsamp_1)
        UPsamp_1=tf.keras.layers.Dropout(0.2)(UPsamp_1)
        up_1 = tf.keras.layers.Concatenate(-1)([UPsamp_1, res_6])
        up_1= conv3d(up_1, 256, (1,3, 3), strides=1,padding='same')
        up_1 = res_net(up_1,256)

        UPsamp_2 = tf.keras.layers.Conv3DTranspose(128,kernel_size=(3,3,3),strides=(2,2,2),padding='same',activation='relu')(up_1)
        UPsamp_2= tf.keras.layers.BatchNormalization(momentum=0.8)(UPsamp_2)
        UPsamp_2=tf.keras.layers.ReLU()(UPsamp_2)
        UPsamp_2=tf.keras.layers.Dropout(0.2)(UPsamp_2)
        up_2 = tf.keras.layers.Concatenate(-1)([UPsamp_2, res_5])
        up_2 = conv3d(up_2, 128, (1,3, 3), strides=1,padding='same')
        up_2 = res_net(up_2,128)
        
        UPsamp_3 = tf.keras.layers.Conv3DTranspose(128,kernel_size=(3,3,3),strides=(2,2,2),padding='same',activation='relu')(up_2)
        UPsamp_3= tf.keras.layers.BatchNormalization(momentum=0.8)(UPsamp_3)
        UPsamp_3=tf.keras.layers.ReLU()(UPsamp_3)

        up_3 = tf.keras.layers.Concatenate(-1)([UPsamp_3, res_4])
        up_3 = conv3d(up_3, 128, (1,3, 3), strides=1,padding='same')
        up_3 = res_net(up_3,128)

        UPsamp_4 = tf.keras.layers.Conv3DTranspose(64,kernel_size=(3,3,3),strides=(2,2,2),padding='same',activation='relu')(up_3)
        UPsamp_4= tf.keras.layers.BatchNormalization(momentum=0.8)(UPsamp_4)
        UPsamp_4=tf.keras.layers.ReLU()(UPsamp_4)
        UPsamp_4=tf.keras.layers.Dropout(0.2)(UPsamp_4)
        up_4 = tf.keras.layers.Concatenate(-1)([UPsamp_4, res_3])
        up_4 = conv3d(up_4,  64, (1,3,3), strides=1,padding='same')
        up_4 = res_net(up_4,64)
        
        UPsamp_5 = tf.keras.layers.Conv3DTranspose(32,kernel_size=(3,3,3),strides=(2,2,2),padding='same',activation='relu')(up_4)
        UPsamp_5= tf.keras.layers.BatchNormalization(momentum=0.8)(UPsamp_5)
        UPsamp_5=tf.keras.layers.ReLU()(UPsamp_5)

        up_5 = tf.keras.layers.Concatenate(-1)([UPsamp_5, res_2])
        up_5 = conv3d(up_5, 32, (1,3, 3), strides=1,padding='same')
        up_5 = res_net(up_5,32)
        
        UPsamp_6 = tf.keras.layers.Conv3DTranspose(16,kernel_size=(3,3,3),strides=(2,2,2),padding='same',activation='relu')(up_5)
        UPsamp_6= tf.keras.layers.BatchNormalization(momentum=0.8)(UPsamp_6)
        UPsamp_6=tf.keras.layers.ReLU()(UPsamp_6)
        UPsamp_6=tf.keras.layers.Dropout(0.2)(UPsamp_6)
        up_6 = tf.keras.layers.Concatenate(-1)([UPsamp_6, res_1])
        up_6 = conv3d(up_6, 16, (1,3, 3), strides=1,padding='same')
        up_6 = res_net(up_6,16)

        
        output_img = tf.keras.layers.Conv3DTranspose(3, (1,3,3), strides=(1,2,2),
                                            padding='same', 
                                            activation='tanh')(up_6)

        output_img = tf.keras.layers.Conv3D(3,(32,1,1),1,padding='valid',activation='tanh')(output_img)

        return keras.Model(inputs=x, outputs=output_img)


    def build_discriminator(self):
        def bconv3d(layer_input, filters, size,strides,padding , bn=True):
            d = tf.keras.layers.Conv3D(filters, size, strides, padding)(layer_input)
            if bn:
                d = tf.keras.layers.BatchNormalization(momentum=0.8)(d)
            d = tf.keras.layers.LeakyReLU(alpha=0.2)(d)
            return d

        img_A = tf.keras.layers.Input(shape=(32, 128, 128, 3))
        img_B = tf.keras.layers.Input(shape=(1, 128, 128, 3))
        img_AB=tf.keras.layers.Conv3D(3,(32,1,1),1,padding='valid',activation='tanh')(img_A)

        combined_imgs = tf.keras.layers.Concatenate(axis=-1)([img_AB, img_B])
        d1 = bconv3d(combined_imgs, 64, (1,3,3),(1,2,2), padding='same',bn=False)
        d2 = bconv3d(d1, 128,(1,3,3), (1,2,2),padding='same')
        d3 = bconv3d(d2, 256, (1,3,3),(1,2,2),padding='same')

        x = tf.keras.layers.Conv3D(512, (1,3,3), strides=(1,2,2),
                               padding='same',
                               use_bias=False)(d3)
        x = tf.keras.layers.BatchNormalization()(x)
        x = tf.keras.layers.LeakyReLU()(x)
        validity = tf.keras.layers.Conv3D(1, (1,3,3), strides=(1,2,2),padding='same')(x)
        return tf.keras.Model([img_A, img_B], validity)
    
    def train(self,batch,Epoch):
        start_time = datetime.datetime.now()
        d=dataset.__iter__()
        s=dataset_T.__iter__()
        for epoch in range(Epoch):
            


            inputs_img,taget=d.get_next()
        
            fake_B = self.build_generator.predict(inputs_img)

            valid = np.ones((batch,) + self.disc_patch)
            fake = np.zeros((batch,) + self.disc_patch)

            d_loss_real = self.build_discriminator.train_on_batch([inputs_img, taget], valid)
            d_loss_fake = self.build_discriminator.train_on_batch([inputs_img, fake_B], fake)
            d_loss = 0.5 * np.add(d_loss_real, d_loss_fake)


            img_seqs_A, imgs_B = d.get_next()


            valid = np.ones((batch,) + self.disc_patch)


            g_loss = self.combined.train_on_batch([img_seqs_A, imgs_B], [valid, imgs_B])


            elapsed_time = datetime.datetime.now() - start_time


            if epoch%len(input_I)==0:
                print("epoch:%d time: %s d_loss: %s g_loss: %s" % (epoch/len(input_I), elapsed_time, d_loss, g_loss))
            
            h=epoch/len(input_I)
            if h%15==0 and h!=0:
                for inputs_img,taget_img in dataset_T.take(len(input_T_I)):
                     generate_images(self.build_generator,inputs_img,taget_img)
                        
            if h%60==0 and h!=0:
                self.build_generator.save('./model%d.h5'%h)

model=Model()
model.train(batch=1,Epoch=455*len(input_I))
