# Supplementary material for: Remote sensing image analysis and prediction based on improved Pix2Pix model for water environment protection of smart cities
Source: PeerJ Comput Sci. 2023 Apr 26;9:e1292. doi: 10.7717/peerj-cs.1292 (PMC10280440; doi:10.7717/peerj-cs.1292)
Supplement: Supplemental Information 1 [file peerj-cs-09-1292-s001.zip › _resnet_video.py]

import pandas as pd
import cv2
import time
import numpy as np
import os
import glob
from matplotlib import pyplot as plt
from skimage.measure import compare_ssim
from tensorflow.keras.layers import *
import tensorflow as tf
from tensorflow import keras
import datetime
from ConvGRU2D import ConvGRU2D

print(tf.__version__)


time_start=time.time()


from tensorflow.compat.v1 import ConfigProto
from tensorflow.compat.v1 import InteractiveSession
config = ConfigProto()
config.gpu_options.allow_growth = True
session = InteractiveSession(config=config)


imgs_path = glob.glob(r'D\train\0\*.jpg')
imgs_path_T = glob.glob(r'D\test\0\*.jpg')


imgs_path_G=imgs_path[30:len(imgs_path)-1]


imgs_path_I=imgs_path[0:len(imgs_path)-2]
print(len(imgs_path_I))


imgs_path_T_G=imgs_path_T[30:len(imgs_path_T)-1]
imgs_path_T_I=imgs_path_T[0:len(imgs_path_T)-2]


def read_jpg(path):
    img = tf.io.read_file(path)
    img = tf.image.decode_jpeg(img, channels=3)
    return img


def normal(image):
    image = tf.cast(image, tf.float32)/127.5-1
    return image


def load_image_I(image_path):
    image = read_jpg(image_path)
    image = tf.image.resize(image, (128, 128))
    image = normal(image) 
    image = np.array(image)
    image = image.reshape((1,128,128,3))
    return image


def load_image_O(image_path):
    image = read_jpg(image_path)
    image = tf.image.resize(image, (128, 128))
    image = normal(image) 
    return image


image_I=[]
for i in range(len(imgs_path_I)):
    image_I.append(load_image_I(imgs_path_I[i]))


input_I=[]
for i in range (29,len(imgs_path_I)):    
    a=np.concatenate((image_I[i-29],image_I[i-28],image_I[i-27],image_I[i-26],image_I[i-25]
                     ,image_I[i-24],image_I[i-23],image_I[i-22],image_I[i-21],image_I[i-20]
                     ,image_I[i-19],image_I[i-18],image_I[i-17],image_I[i-16],image_I[i-15]
                     ,image_I[i-14],image_I[i-13],image_I[i-12],image_I[i-11],image_I[i-10]
                     ,image_I[i-9],image_I[i-8],image_I[i-7],image_I[i-6],image_I[i-5]
                     ,image_I[i-4],image_I[i-3],image_I[i-2],image_I[i-1],image_I[i]),axis=0)
    input_I.append(a)


image_G=[]
for i in range(len(imgs_path_G)):
    image_G.append(load_image_O(imgs_path_G[i]))

image_T_G=[]
for i in range(len(imgs_path_T_G)):
    image_T_G.append(load_image_O(imgs_path_T_G[i]))


image_T_I=[]
for i in range(len(imgs_path_T_I)):
    image_T_I.append(load_image_I(imgs_path_T_I[i]))

input_T_I=[]
for i in range (29,len(imgs_path_T_I)):    
    a=np.concatenate((image_T_I[i-29],image_T_I[i-28],image_T_I[i-27],image_T_I[i-26],image_T_I[i-25]
                     ,image_T_I[i-24],image_T_I[i-23],image_T_I[i-22],image_T_I[i-21],image_T_I[i-20]
                     ,image_T_I[i-19],image_T_I[i-18],image_T_I[i-17],image_T_I[i-16],image_T_I[i-15]
                     ,image_T_I[i-14],image_T_I[i-13],image_T_I[i-12],image_T_I[i-11],image_T_I[i-10]
                     ,image_T_I[i-9],image_T_I[i-8],image_T_I[i-7],image_T_I[i-6],image_T_I[i-5]
                     ,image_T_I[i-4],image_T_I[i-3],image_T_I[i-2],image_T_I[i-1],image_T_I[i]),axis=0)
    input_T_I.append(a)


BATCH_SIZE = 2
auto=tf.data.experimental.AUTOTUNE


dataset = tf.data.Dataset.from_tensor_slices((input_I,image_G))
dataset = dataset.batch(BATCH_SIZE)
dataset = dataset.prefetch(buffer_size=tf.data.experimental.AUTOTUNE)
dataset=dataset.repeat()


dataset_T = tf.data.Dataset.from_tensor_slices((input_T_I,image_T_G))
dataset_T = dataset_T.batch(BATCH_SIZE)
dataset_T = dataset_T.prefetch(buffer_size=tf.data.experimental.AUTOTUNE)


count=0
coun1=0
def generate_images(model, test_input, tar):
    global count

    prediction = model.predict(test_input)
    plt.figure(figsize=(10,10))

    display_list = [test_input[0][-1], tar[0], prediction[0],test_input[1][-1],tar[1],prediction[1]]
    title = ['Input Image0', ' Truth Image0', 'Predicted Image0','Input Image1', ' Truth Image1', 'Predicted Image1']

    for i in range(6):
        plt.subplot(2, 3, i+1)
        plt.title(title[i])
        plt.imshow(tf.keras.preprocessing.image.array_to_img(display_list[i]))
        plt.axis('off')
    plt.savefig("D:/study/torch/LSTM-master/lunwen/resnet_video/comp/{}.jpg".format(count),bbox_inches="tight",pad_inches=0.0)

    plt.figure(figsize=(10, 10))
    plt.imshow(tf.keras.preprocessing.image.array_to_img(tar[0]))
    plt.axis('off')
    plt.savefig("D:/study/torch/LSTM-master/lunwen/resnet_video/batch_1/real/{}.jpg".format(count),bbox_inches="tight",pad_inches=0.0)

    plt.figure(figsize=(10, 10))
    plt.imshow(tf.keras.preprocessing.image.array_to_img(prediction[0]))
    plt.axis('off')
    plt.savefig("D:/study/torch/LSTM-master/lunwen/resnet_video/batch_1/fake/{}.jpg".format(count),bbox_inches="tight",pad_inches=0.0)
    plt.figure(figsize=(10, 10))
    plt.imshow(tf.keras.preprocessing.image.array_to_img(tar[1]))
    plt.axis('off')
    plt.savefig("D:/study/torch/LSTM-master/lunwen/resnet_video/batch_2/real/{}.jpg".format(count),bbox_inches="tight",pad_inches=0.0)
    plt.figure(figsize=(10, 10))
    plt.imshow(tf.keras.preprocessing.image.array_to_img(prediction[1]))
    plt.axis('off')
    plt.savefig("D:/study/torch/LSTM-master/lunwen/resnet_video/batch_2/fake/{}.jpg".format(count),bbox_inches="tight",pad_inches=0.0)

    count+=1


class Model():
    def __init__(self):
        self.img_seq_shape=(30,128,128,3)
        self.img_shape=(128,128,3)

        self.train_img=dataset
        self.test_img=dataset_T

        patch = int(128 / 2 ** 4)
        self.disc_patch = (patch, patch, 1)

        self.optimizer=tf.keras.optimizers.Adam(learning_rate=0.001)
        self.build_generator=self.build_generator()
        self.build_discriminator=self.build_discriminator()

        self.build_discriminator.compile(loss='binary_crossentropy',
            optimizer=self.optimizer,
            metrics=['accuracy'])
        self.build_generator.compile(loss='binary_crossentropy', optimizer=self.optimizer)

        img_seq_A = Input(shape=(30,128,128,3))
        img_B = Input(shape=self.img_shape)
        fake_B = self.build_generator(img_seq_A)
        self.build_discriminator.trainable = False
        valid = self.build_discriminator([img_seq_A, fake_B])

        self.combined = tf.keras.models.Model([img_seq_A, img_B], [valid, fake_B])
        self.combined.compile(loss=['binary_crossentropy', 'mse'],
                              loss_weights=[1, 100],
                              optimizer=self.optimizer,metrics=['accuracy'])

        


    def build_generator(self):
        def res_net(inputs, filters):
            x = inputs
            net = conv2d(x, filters // 2, (1, 1), 1)
            net = conv2d(net, filters, (3, 3), 1)
            net = net + x


            return net
        def conv2d(inputs, filters, kernel_size, strides):
            x = tf.keras.layers.Conv2D(filters, kernel_size, strides, 'same')(inputs)
            x = tf.keras.layers.BatchNormalization()(x)
            x = tf.keras.layers.LeakyReLU(alpha=0.2)(x)
            return x

        d0 = tf.keras.layers.Input(shape=(10, 128, 128, 3))
        gru_out = ConvGRU2D(filters=32, kernel_size=3)(d0)
        gru_out = tf.keras.layers.LeakyReLU(alpha=0.2)(gru_out)

        net_1 = conv2d(gru_out, 32, (3, 3), strides=1)
        net_2 = conv2d(net_1, 32, (3, 3), strides=1)
        res_1 = res_net(net_2, 32)


        down_1 = conv2d(res_1, 64, (3, 3), strides=2)
        res_2 = res_net(down_1, 64)


        down_2 = conv2d(res_2, 128, (3, 3), strides=2)
        res_3 = res_net(down_2, 128)


        down_3 = conv2d(res_3, 256, (3, 3), strides=2)
        res_4 = res_net(down_3, 256)


        down_4 = conv2d(res_4, 256, (3, 3), strides=2)
        res_5 = res_net(down_4, 256)

        
        down_5 = conv2d(res_5, 256, (3, 3), strides=2)
        res_6 = res_net(down_5, 256)
        
        down_6 = conv2d(res_6, 256, (3, 3), strides=2)
        res_7 = res_net(down_6, 256)
        
        down_7 = conv2d(res_7, 512, (3, 3), strides=2)
        res_8 = res_net(down_7, 512)


        UPsamp_1 = tf.keras.layers.Conv2DTranspose(512,kernel_size=(3,3),strides=2,padding='same',activation='relu')(res_8)
        UPsamp_1= tf.keras.layers.BatchNormalization(momentum=0.8)(UPsamp_1)
        UPsamp_1=tf.keras.layers.ReLU()(UPsamp_1)
        UPsamp_1=tf.keras.layers.Dropout(0.2)(UPsamp_1)
        up_1 = tf.keras.layers.Concatenate(-1)([UPsamp_1, res_7])
        up_1=conv2d(up_1, 512, (3, 3), strides=1)
        up_1 = res_net(up_1, 512)

        UPsamp_2 = tf.keras.layers.Conv2DTranspose(256,kernel_size=(3,3),strides=2,padding='same',activation='relu')(up_1)
        UPsamp_2= tf.keras.layers.BatchNormalization(momentum=0.8)(UPsamp_2)
        UPsamp_2=tf.keras.layers.ReLU()(UPsamp_2)
        UPsamp_2=tf.keras.layers.Dropout(0.2)(UPsamp_2)
        up_2 = tf.keras.layers.Concatenate(-1)([UPsamp_2, res_6])
        up_2 = conv2d(up_2, 256, (3, 3), strides=1)
        up_2 = res_net(up_2, 256)

        UPsamp_3 = tf.keras.layers.Conv2DTranspose(256,kernel_size=(3,3),strides=2,padding='same',activation='relu')(up_2)
        UPsamp_3= tf.keras.layers.BatchNormalization(momentum=0.8)(UPsamp_3)
        UPsamp_3=tf.keras.layers.ReLU()(UPsamp_3)
        UPsamp_3=tf.keras.layers.Dropout(0.2)(UPsamp_3)
        up_3 = tf.keras.layers.Concatenate(-1)([UPsamp_3, res_5])
        up_3 = tf.keras.layers.Conv2D(256, (3, 3), (1, 1), padding='same', activation='relu')(up_3)
        up_3 = res_net(up_3, 256)

        UPsamp_4 = tf.keras.layers.Conv2DTranspose(256,kernel_size=(3,3),strides=2,padding='same',activation='relu')(up_3)
        UPsamp_4= tf.keras.layers.BatchNormalization(momentum=0.8)(UPsamp_4)
        UPsamp_4=tf.keras.layers.ReLU()(UPsamp_4)
        UPsamp_4=tf.keras.layers.Dropout(0.2)(UPsamp_4)
        up_4 = tf.keras.layers.Concatenate(-1)([UPsamp_4, res_4])
        up_4 = tf.keras.layers.Conv2D(256, (3, 3), (1, 1), padding='same', activation='relu')(up_4)
        up_4 = res_net(up_4,256)
        
        UPsamp_5 = tf.keras.layers.Conv2DTranspose(128,kernel_size=(3,3),strides=2,padding='same',activation='relu')(up_4)
        UPsamp_5= tf.keras.layers.BatchNormalization(momentum=0.8)(UPsamp_5)
        UPsamp_5=tf.keras.layers.ReLU()(UPsamp_5)
        up_5 = tf.keras.layers.Concatenate(-1)([UPsamp_5, res_3])
        up_5 = tf.keras.layers.Conv2D(128, (3, 3), (1, 1), padding='same', activation='relu')(up_5)
        up_5 = res_net(up_5, 128)
        
        UPsamp_6 = tf.keras.layers.Conv2DTranspose(64,kernel_size=(3,3),strides=2,padding='same',activation='relu')(up_5)
        UPsamp_6= tf.keras.layers.BatchNormalization(momentum=0.8)(UPsamp_6)
        UPsamp_6=tf.keras.layers.ReLU()(UPsamp_6)
        up_6 = tf.keras.layers.Concatenate(-1)([UPsamp_6, res_2])
        up_6 = tf.keras.layers.Conv2D(64, (3, 3), (1, 1), padding='same', activation='relu')(up_6)
        up_6 = res_net(up_6, 64)

        
        UPsamp_7 = tf.keras.layers.Conv2DTranspose(32,kernel_size=(3,3),strides=2,padding='same',activation='relu')(up_6)
        UPsamp_7= tf.keras.layers.BatchNormalization(momentum=0.8)(UPsamp_7)
        UPsamp_7=tf.keras.layers.ReLU()(UPsamp_7)
        up_7 = tf.keras.layers.Concatenate(-1)([UPsamp_7, res_1])
        up_7 = tf.keras.layers.Conv2D(32, (3, 3), (1, 1), padding='same', activation='relu')(up_7)
        up_7 = res_net(up_7, 32)
        
        out = tf.keras.layers.Conv2D(3, (3, 3), (1, 1), padding='same', activation='tanh')(up_7)
        return keras.Model(inputs=d0, outputs=out)


    def build_discriminator(self):
        def d_layer(layer_input, filters, f_size=4, bn=True):
            d = tf.keras.layers.Conv2D(filters, kernel_size=f_size, strides=2, padding='same')(layer_input)
            if bn:
                d = tf.keras.layers.BatchNormalization(momentum=0.8)(d)
            d = tf.keras.layers.LeakyReLU(alpha=0.2)(d)
            return d

        img_A = tf.keras.layers.Input(shape=(30, 128, 128, 3))
        img_B = tf.keras.layers.Input(shape=(128, 128, 3))
        df = 32
        lstm_out = ConvLSTM2D(filters=df, kernel_size=4, padding="same")(img_A)
        lstm_out = tf.keras.layers.LeakyReLU(alpha=0.2)(lstm_out)
        combined_imgs = tf.keras.layers.Concatenate(axis=-1)([lstm_out, img_B])
        d1 = d_layer(combined_imgs, df)
        d2 = d_layer(d1, df * 2)
        d3 = d_layer(d2, df * 4)
        d4 = d_layer(d3, df * 8)
        validity = tf.keras.layers.Conv2D(1, kernel_size=4, strides=1, padding='same')(d4)
        return tf.keras.Model([img_A, img_B], validity)
    
    def train(self,batch,Epoch):
        start_time = datetime.datetime.now()
        d=dataset.__iter__()
        for epoch in range(Epoch):

            inputs_img,taget=d.get_next()
            fake_B = self.build_generator.predict(inputs_img)
            valid = np.ones((batch,) + self.disc_patch)
            fake = np.zeros((batch,) + self.disc_patch)

            d_loss_real = self.build_discriminator.train_on_batch([inputs_img, taget], valid)
            d_loss_fake = self.build_discriminator.train_on_batch([inputs_img, fake_B], fake)
            d_loss = 0.5 * np.add(d_loss_real, d_loss_fake)


            img_seqs_A, imgs_B = d.get_next()


            valid = np.ones((batch,) + self.disc_patch)


            g_loss = self.combined.train_on_batch([img_seqs_A, imgs_B], [valid, imgs_B])


            elapsed_time = datetime.datetime.now() - start_time


            if epoch%len(input_I)==0:
                print("epoch:%d time: %s d_loss: %s g_loss: %s" % (epoch/len(input_I), elapsed_time, d_loss, g_loss))
            
            h=epoch/len(input_I)
            if h%1==0 and h!=0:
                for inputs_img,taget_img in dataset_T.take(len(input_T_I)):
                     generate_images(self.build_generator,inputs_img,taget_img)

            if epoch==Epoch-1:
                self.build_generator.save('./model%d.h5'%epoch)


model=Model()
model.train(batch=2,Epoch=300*len(input_I))
