# Supplementary material for: Remote sensing image analysis and prediction based on improved Pix2Pix model for water environment protection of smart cities
Source: PeerJ Comput Sci. 2023 Apr 26;9:e1292. doi: 10.7717/peerj-cs.1292 (PMC10280440; doi:10.7717/peerj-cs.1292)
Supplement: Supplemental Information 1 [file peerj-cs-09-1292-s001.zip › ConvGRU2D.py]

"""Convolutional-recurrent GRU layer."""

import numpy as np
import math
import tensorflow as tf
from tensorflow.python.keras import activations
from tensorflow.python.keras import backend
from tensorflow.python.keras import constraints
from tensorflow.python.keras import initializers
from tensorflow.python.keras import regularizers
from tensorflow.python.keras.engine.base_layer import Layer
from tensorflow.python.keras.engine.input_spec import InputSpec
from tensorflow.python.keras.layers.recurrent import DropoutRNNCellMixin
from tensorflow.python.keras.layers.recurrent import RNN
from tensorflow.python.keras.utils import conv_utils
from tensorflow.python.keras.utils import generic_utils
from tensorflow.python.keras.utils import tf_utils
from tensorflow.python.ops import array_ops
from tensorflow.python.util.tf_export import keras_export
from tensorflow.python.keras.layers.convolutional_recurrent import ConvRNN2D

class ConvGRU2DCell(DropoutRNNCellMixin, Layer):
  """Cell class for the ConvGRU2DCell layer.

  Args:
    filters: Integer, the dimensionality of the output space
      (i.e. the number of output filters in the convolution).
    kernel_size: An integer or tuple/list of n integers, specifying the
      dimensions of the convolution window.
    strides: An integer or tuple/list of n integers,
      specifying the strides of the convolution.
      Specifying any stride value != 1 is incompatible with specifying
      any `dilation_rate` value != 1.
    padding: One of `"valid"` or `"same"` (case-insensitive).
      `"valid"` means no padding. `"same"` results in padding evenly to 
      the left/right or up/down of the input such that output has the same 
      height/width dimension as the input.
    data_format: A string,
      one of `channels_last` (default) or `channels_first`.
      It defaults to the `image_data_format` value found in your
      Keras config file at `~/.keras/keras.json`.
      If you never set it, then it will be "channels_last".
    dilation_rate: An integer or tuple/list of n integers, specifying
      the dilation rate to use for dilated convolution.
      Currently, specifying any `dilation_rate` value != 1 is
      incompatible with specifying any `strides` value != 1.
    activation: Activation function to use.
      If you don't specify anything, no activation is applied
      (ie. "linear" activation: `a(x) = x`).
    recurrent_activation: Activation function to use
      for the recurrent step.
    use_bias: Boolean, whether the layer uses a bias vector.
    kernel_initializer: Initializer for the `kernel` weights matrix,
      used for the linear transformation of the inputs.
    recurrent_initializer: Initializer for the `recurrent_kernel`
      weights matrix,
      used for the linear transformation of the recurrent state.
    bias_initializer: Initializer for the bias vector.
    kernel_regularizer: Regularizer function applied to
      the `kernel` weights matrix.
    recurrent_regularizer: Regularizer function applied to
      the `recurrent_kernel` weights matrix.
    bias_regularizer: Regularizer function applied to the bias vector.
    kernel_constraint: Constraint function applied to
      the `kernel` weights matrix.
    recurrent_constraint: Constraint function applied to
      the `recurrent_kernel` weights matrix.
    bias_constraint: Constraint function applied to the bias vector.
    dropout: Float between 0 and 1.
      Fraction of the units to drop for
      the linear transformation of the inputs.
    recurrent_dropout: Float between 0 and 1.
      Fraction of the units to drop for
      the linear transformation of the recurrent state.

  Call arguments:
    inputs: A 4D tensor.
    states:  List of state tensors corresponding to the previous timestep.
    training: Python boolean indicating whether the layer should behave in
      training mode or in inference mode. Only relevant when `dropout` or
      `recurrent_dropout` is used.
  """

  def __init__(self,
               filters,
               kernel_size,
               strides=(1, 1),
               padding='same',
               data_format=None,
               dilation_rate=(1, 1),
               activation='tanh',
               recurrent_activation='hard_sigmoid',
               use_bias=True,
               kernel_initializer='glorot_uniform',
               recurrent_initializer='orthogonal',
               bias_initializer='zeros',
               kernel_regularizer=None,
               recurrent_regularizer=None,
               bias_regularizer=None,
               kernel_constraint=None,
               recurrent_constraint=None,
               bias_constraint=None,
               dropout=0.,
               recurrent_dropout=0.,
               **kwargs):
    super(ConvGRU2DCell, self).__init__(**kwargs)
    self.filters = filters
    self.kernel_size = conv_utils.normalize_tuple(kernel_size, 2, 'kernel_size')
    self.strides = conv_utils.normalize_tuple(strides, 2, 'strides')
    self.padding = conv_utils.normalize_padding(padding)
    self.data_format = conv_utils.normalize_data_format(data_format)
    self.dilation_rate = conv_utils.normalize_tuple(dilation_rate, 2,
                                                    'dilation_rate')
    self.activation = activations.get(activation)
    self.recurrent_activation = activations.get(recurrent_activation)
    self.use_bias = use_bias

    self.kernel_initializer = initializers.get(kernel_initializer)
    self.recurrent_initializer = initializers.get(recurrent_initializer)
    self.bias_initializer = initializers.get(bias_initializer)

    self.kernel_regularizer = regularizers.get(kernel_regularizer)
    self.recurrent_regularizer = regularizers.get(recurrent_regularizer)
    self.bias_regularizer = regularizers.get(bias_regularizer)
    
    self.kernel_constraint = constraints.get(kernel_constraint)
    self.recurrent_constraint = constraints.get(recurrent_constraint)
    self.bias_constraint = constraints.get(bias_constraint)

    self.dropout = min(1., max(0., dropout))
    self.recurrent_dropout = min(1., max(0., recurrent_dropout))
    self.state_size = (self.filters)
    #atten

    self.GlobalAveragePooling2D=tf.keras.layers.GlobalAveragePooling2D()
    self.Reshape1 =tf.keras.layers.Reshape([-1, 1])
    self.Conv1D =tf.keras.layers.Conv1D(1,3, padding='same', use_bias=False)
    self.Activation =tf.keras.layers.Activation('sigmoid')
    self.Reshape2=tf.keras.layers.Reshape([1, 1, -1])
    self.Multiply =tf.keras.layers.Multiply()
    #atten

  def build(self, input_shape):
    if self.data_format == 'channels_first':
      channel_axis = 1
    else:
      channel_axis = -1
    if input_shape[channel_axis] is None:
      raise ValueError('The channel dimension of the inputs '
                       'should be defined. Found `None`.')
    input_dim = input_shape[channel_axis]
    kernel_shape = self.kernel_size + (input_dim, self.filters * 3)
    self.kernel_shape = kernel_shape
    recurrent_kernel_shape = self.kernel_size + (self.filters, self.filters * 3) 

    self.kernel = self.add_weight(shape=kernel_shape,
                                  initializer=self.kernel_initializer,
                                  name='kernel',
                                  regularizer=self.kernel_regularizer,
                                  constraint=self.kernel_constraint)
    self.recurrent_kernel = self.add_weight(
        shape=recurrent_kernel_shape,
        initializer=self.recurrent_initializer,
        name='recurrent_kernel',
        regularizer=self.recurrent_regularizer,
        constraint=self.recurrent_constraint)

    if self.use_bias:
        bias_initializer = self.bias_initializer
        self.bias = self.add_weight(
          shape=(self.filters * 3,),
          name='bias',
          initializer=bias_initializer,
          regularizer=self.bias_regularizer,
          constraint=self.bias_constraint)
    else:
        self.bias = None
    self.built = True

  def call(self, inputs, states, training=None):
    h_tm1 = states[0]  # previous memory state

    # dropout matrices for input units
    dp_mask = self.get_dropout_mask_for_cell(inputs, training, count=3)
    # dropout matrices for recurrent units
    rec_dp_mask = self.get_recurrent_dropout_mask_for_cell(
        h_tm1, training, count=3)

    if 0 < self.dropout < 1.:
      inputs_z = inputs * dp_mask[0]
      inputs_r = inputs * dp_mask[1]
      inputs_h = inputs * dp_mask[2]
      
    else:
      inputs_z = inputs
      inputs_r = inputs
      inputs_h = inputs
      

    if 0 < self.recurrent_dropout < 1.:
      h_tm1_z = h_tm1 * rec_dp_mask[0]
      h_tm1_r = h_tm1 * rec_dp_mask[1]
      h_tm1_h = h_tm1 * rec_dp_mask[2]
      
    else:
      h_tm1_z = h_tm1
      h_tm1_r = h_tm1
      h_tm1_h = h_tm1

    (kernel_z, kernel_r,
     kernel_h) = array_ops.split(self.kernel, 3, axis=3)
    (recurrent_kernel_z,
     recurrent_kernel_r,
     recurrent_kernel_h) = array_ops.split(self.recurrent_kernel, 3, axis=3)

    if self.use_bias:
      bias_z, bias_r, bias_h = array_ops.split(self.bias, 3)
    else:
      bias_z, bias_r, bias_h = None, None, None

    x_z = self.input_conv(inputs_z, kernel_z, bias_z, padding=self.padding)
    x_r = self.input_conv(inputs_r, kernel_r, bias_r, padding=self.padding)
    x_h = self.input_conv(inputs_h, kernel_h, bias_h, padding=self.padding)
 
    
    h_z = self.recurrent_conv(h_tm1_z, recurrent_kernel_z)
    h_r = self.recurrent_conv(h_tm1_r, recurrent_kernel_r)
    h_h = self.recurrent_conv(h_tm1_h, recurrent_kernel_h)


    z = self.recurrent_activation(x_z + h_z)
    r = self.recurrent_activation(x_r + h_r)
    
    h = (1.0 - z) * h_tm1 + z * self.activation(x_h + h_h)
    return h, [h]


  def input_conv(self, x, w, b=None, padding='same'):
    conv_out = backend.conv2d(x, w, strides=self.strides,
                              padding=padding,
                              data_format=self.data_format,
                              dilation_rate=self.dilation_rate)
    if b is not None:
      conv_out = backend.bias_add(conv_out, b,
                                  data_format=self.data_format)
      
      x = self.GlobalAveragePooling2D(conv_out)
      x = self.Reshape1(x)
      x = self.Conv1D(x)
      x = self.Activation(x)
      x = self.Reshape2(x)
      conv_out = self.Multiply([conv_out, x])

    return conv_out

  def recurrent_conv(self, x, w):
    conv_out = backend.conv2d(x, w, strides=(1, 1),
                              padding='same',
                              data_format=self.data_format)


    x = self.GlobalAveragePooling2D(conv_out)
    x = self.Reshape1(x)
    x = self.Conv1D(x)
    x = self.Activation(x)
    x=self.Reshape2(x)
    conv_out = self.Multiply([conv_out, x])
    #atten
    return conv_out

  def get_config(self):
    config = {'filters': self.filters,
              'kernel_size': self.kernel_size,
              'strides': self.strides,
              'padding': self.padding,
              'data_format': self.data_format,
              'dilation_rate': self.dilation_rate,
              'activation': activations.serialize(self.activation),
              'recurrent_activation': activations.serialize(
                  self.recurrent_activation),
              'use_bias': self.use_bias,
              'kernel_initializer': initializers.serialize(
                  self.kernel_initializer),
              'recurrent_initializer': initializers.serialize(
                  self.recurrent_initializer),
              'bias_initializer': initializers.serialize(self.bias_initializer),
              'kernel_regularizer': regularizers.serialize(
                  self.kernel_regularizer),
              'recurrent_regularizer': regularizers.serialize(
                  self.recurrent_regularizer),
              'bias_regularizer': regularizers.serialize(self.bias_regularizer),
              'kernel_constraint': constraints.serialize(
                  self.kernel_constraint),
              'recurrent_constraint': constraints.serialize(
                  self.recurrent_constraint),
              'bias_constraint': constraints.serialize(self.bias_constraint),
              'dropout': self.dropout,
              'recurrent_dropout': self.recurrent_dropout}
    base_config = super(ConvGRU2DCell, self).get_config()
    return dict(list(base_config.items()) + list(config.items()))


class ConvGRU2D(ConvRNN2D):
  """2D Convolutional GRU layer.

  A convolutional GRU is similar to an GRU, but the input transformations
  and recurrent transformations are both convolutional. This layer is typically
  used to process timeseries of images (i.e. video-like data).

  It is known to perform well for weather data forecasting,
  using inputs that are timeseries of 2D grids of sensor values.
  It isn't usually applied to regular video data, due to its high computational
  cost.

  Args:
    filters: Integer, the dimensionality of the output space
      (i.e. the number of output filters in the convolution).
    kernel_size: An integer or tuple/list of n integers, specifying the
      dimensions of the convolution window.
    strides: An integer or tuple/list of n integers,
      specifying the strides of the convolution.
      Specifying any stride value != 1 is incompatible with specifying
      any `dilation_rate` value != 1.
    padding: One of `"valid"` or `"same"` (case-insensitive).
      `"valid"` means no padding. `"same"` results in padding evenly to
      the left/right or up/down of the input such that output has the same
      height/width dimension as the input.
    data_format: A string,
      one of `channels_last` (default) or `channels_first`.
      The ordering of the dimensions in the inputs.
      `channels_last` corresponds to inputs with shape
      `(batch, time, ..., channels)`
      while `channels_first` corresponds to
      inputs with shape `(batch, time, channels, ...)`.
      It defaults to the `image_data_format` value found in your
      Keras config file at `~/.keras/keras.json`.
      If you never set it, then it will be "channels_last".
    dilation_rate: An integer or tuple/list of n integers, specifying
      the dilation rate to use for dilated convolution.
      Currently, specifying any `dilation_rate` value != 1 is
      incompatible with specifying any `strides` value != 1.
    activation: Activation function to use.
      By default hyperbolic tangent activation function is applied
      (`tanh(x)`).
    recurrent_activation: Activation function to use
      for the recurrent step.
    use_bias: Boolean, whether the layer uses a bias vector.
    kernel_initializer: Initializer for the `kernel` weights matrix,
      used for the linear transformation of the inputs.
    recurrent_initializer: Initializer for the `recurrent_kernel`
      weights matrix,
      used for the linear transformation of the recurrent state.
    bias_initializer: Initializer for the bias vector.
    kernel_regularizer: Regularizer function applied to
      the `kernel` weights matrix.
    recurrent_regularizer: Regularizer function applied to
      the `recurrent_kernel` weights matrix.
    bias_regularizer: Regularizer function applied to the bias vector.
    activity_regularizer: Regularizer function applied to.
    kernel_constraint: Constraint function applied to
      the `kernel` weights matrix.
    recurrent_constraint: Constraint function applied to
      the `recurrent_kernel` weights matrix.
    bias_constraint: Constraint function applied to the bias vector.
    return_sequences: Boolean. Whether to return the last output
      in the output sequence, or the full sequence. (default False)
    return_state: Boolean Whether to return the last state
      in addition to the output. (default False)
    go_backwards: Boolean (default False).
      If True, process the input sequence backwards.
    stateful: Boolean (default False). If True, the last state
      for each sample at index i in a batch will be used as initial
      state for the sample of index i in the following batch.
    dropout: Float between 0 and 1.
      Fraction of the units to drop for
      the linear transformation of the inputs.
    recurrent_dropout: Float between 0 and 1.
      Fraction of the units to drop for
      the linear transformation of the recurrent state.

  Call arguments:
    inputs: A 5D float tensor (see input shape description below).
    mask: Binary tensor of shape `(samples, timesteps)` indicating whether
      a given timestep should be masked.
    training: Python boolean indicating whether the layer should behave in
      training mode or in inference mode. This argument is passed to the cell
      when calling it. This is only relevant if `dropout` or `recurrent_dropout`
      are set.
    initial_state: List of initial state tensors to be passed to the first
      call of the cell.

  Input shape:
    - If data_format='channels_first'
        5D tensor with shape:
        `(samples, time, channels, rows, cols)`
    - If data_format='channels_last'
        5D tensor with shape:
        `(samples, time, rows, cols, channels)`

  Output shape:
    - If `return_state`: a list of tensors. The first tensor is
      the output. The remaining tensors are the last states,
      each 4D tensor with shape:
      `(samples, filters, new_rows, new_cols)`
      if data_format='channels_first'
      or 4D tensor with shape:
      `(samples, new_rows, new_cols, filters)`
      if data_format='channels_last'.
      `rows` and `cols` values might have changed due to padding.
    - If `return_sequences`: 5D tensor with shape:
      `(samples, timesteps, filters, new_rows, new_cols)`
      if data_format='channels_first'
      or 5D tensor with shape:
      `(samples, timesteps, new_rows, new_cols, filters)`
      if data_format='channels_last'.
    - Else, 4D tensor with shape:
      `(samples, filters, new_rows, new_cols)`
      if data_format='channels_first'
      or 4D tensor with shape:
      `(samples, new_rows, new_cols, filters)`
      if data_format='channels_last'.

  Raises:
    ValueError: in case of invalid constructor arguments.

  References:
    - [Shi et al., 2015](http://arxiv.org/abs/1506.04214v1)
    (the current implementation does not include the feedback loop on the
    cells output).

  Example:

  ```python
  steps = 10
  height = 32
  width = 32
  input_channels = 3
  output_channels = 6

  inputs = tf.keras.Input(shape=(steps, height, width, input_channels))
  layer = ConvGRU2D.ConvGRU2D(filters=output_channels, kernel_size=3)
  outputs = layer(inputs)
  ```
  """

  def __init__(self,
               filters,
               kernel_size,
               strides=(1, 1),
               padding='same',
               data_format=None,
               dilation_rate=(1, 1),
               activation='tanh',
               recurrent_activation='hard_sigmoid',
               use_bias=True,
               kernel_initializer='glorot_uniform',
               recurrent_initializer='orthogonal',
               bias_initializer='zeros',
               kernel_regularizer=None,
               recurrent_regularizer=None,
               bias_regularizer=None,
               activity_regularizer=None,
               kernel_constraint=None,
               recurrent_constraint=None,
               bias_constraint=None,
               return_sequences=False,
               return_state=False,
               go_backwards=False,
               stateful=False,
               dropout=0.,
               recurrent_dropout=0.,
               **kwargs):
    cell = ConvGRU2DCell(filters=filters,
                          kernel_size=kernel_size,
                          strides=strides,
                          padding=padding,
                          data_format=data_format,
                          dilation_rate=dilation_rate,
                          activation=activation,
                          recurrent_activation=recurrent_activation,
                          use_bias=use_bias,
                          kernel_initializer=kernel_initializer,
                          recurrent_initializer=recurrent_initializer,
                          bias_initializer=bias_initializer,
                          kernel_regularizer=kernel_regularizer,
                          recurrent_regularizer=recurrent_regularizer,
                          bias_regularizer=bias_regularizer,
                          kernel_constraint=kernel_constraint,
                          recurrent_constraint=recurrent_constraint,
                          bias_constraint=bias_constraint,
                          dropout=dropout,
                          recurrent_dropout=recurrent_dropout,
                          dtype=kwargs.get('dtype'))
    super(ConvGRU2D, self).__init__(cell,
                                     return_sequences=return_sequences,
                                     return_state=return_state,
                                     go_backwards=go_backwards,
                                     stateful=stateful,
                                     **kwargs)
    self.activity_regularizer = regularizers.get(activity_regularizer)

  def call(self, inputs, mask=None, training=None, initial_state=None):
    return super(ConvGRU2D, self).call(inputs,
                                        mask=mask,
                                        training=training,
                                        initial_state=initial_state)

  @property
  def filters(self):
    return self.cell.filters

  @property
  def kernel_size(self):
    return self.cell.kernel_size

  @property
  def strides(self):
    return self.cell.strides

  @property
  def padding(self):
    return self.cell.padding

  @property
  def data_format(self):
    return self.cell.data_format

  @property
  def dilation_rate(self):
    return self.cell.dilation_rate

  @property
  def activation(self):
    return self.cell.activation

  @property
  def recurrent_activation(self):
    return self.cell.recurrent_activation

  @property
  def use_bias(self):
    return self.cell.use_bias

  @property
  def kernel_initializer(self):
    return self.cell.kernel_initializer

  @property
  def recurrent_initializer(self):
    return self.cell.recurrent_initializer

  @property
  def bias_initializer(self):
    return self.cell.bias_initializer

  @property
  def kernel_regularizer(self):
    return self.cell.kernel_regularizer

  @property
  def recurrent_regularizer(self):
    return self.cell.recurrent_regularizer

  @property
  def bias_regularizer(self):
    return self.cell.bias_regularizer

  @property
  def kernel_constraint(self):
    return self.cell.kernel_constraint

  @property
  def recurrent_constraint(self):
    return self.cell.recurrent_constraint

  @property
  def bias_constraint(self):
    return self.cell.bias_constraint

  @property
  def dropout(self):
    return self.cell.dropout

  @property
  def recurrent_dropout(self):
    return self.cell.recurrent_dropout

  def get_config(self):
    config = {'filters': self.filters,
              'kernel_size': self.kernel_size,
              'strides': self.strides,
              'padding': self.padding,
              'data_format': self.data_format,
              'dilation_rate': self.dilation_rate,
              'activation': activations.serialize(self.activation),
              'recurrent_activation': activations.serialize(
                  self.recurrent_activation),
              'use_bias': self.use_bias,
              'kernel_initializer': initializers.serialize(
                  self.kernel_initializer),
              'recurrent_initializer': initializers.serialize(
                  self.recurrent_initializer),
              'bias_initializer': initializers.serialize(self.bias_initializer),
              'kernel_regularizer': regularizers.serialize(
                  self.kernel_regularizer),
              'recurrent_regularizer': regularizers.serialize(
                  self.recurrent_regularizer),
              'bias_regularizer': regularizers.serialize(self.bias_regularizer),
              'activity_regularizer': regularizers.serialize(
                  self.activity_regularizer),
              'kernel_constraint': constraints.serialize(
                  self.kernel_constraint),
              'recurrent_constraint': constraints.serialize(
                  self.recurrent_constraint),
              'bias_constraint': constraints.serialize(self.bias_constraint),
              'dropout': self.dropout,
              'recurrent_dropout': self.recurrent_dropout}
    base_config = super(ConvGRU2D, self).get_config()
    del base_config['cell']
    return dict(list(base_config.items()) + list(config.items()))

  @classmethod
  def from_config(cls, config):
    return cls(**config)
