# Supplementary material for: Remote sensing image analysis and prediction based on improved Pix2Pix model for water environment protection of smart cities
Source: PeerJ Comput Sci. 2023 Apr 26;9:e1292. doi: 10.7717/peerj-cs.1292 (PMC10280440; doi:10.7717/peerj-cs.1292)
Supplement: Supplemental Information 1 [file peerj-cs-09-1292-s001.zip › evaluate.py]

import pandas as pd
import cv2
import time
import numpy as np
import os
import glob
from matplotlib import pyplot as plt
from skimage.measure import compare_ssim
from tensorflow.keras.layers import *
import tensorflow as tf
from tensorflow import keras
import datetime
starttime = time.time()
tar_1=glob.glob(r'D:\study\torch\LSTM-master\lunwen\shi\1\batch1\fake\*.jpg')
pre_1=glob.glob(r'D:\study\torch\LSTM-master\lunwen\shi\1\batch1\real\*.jpg')

def read_pic(path):
    img = tf.io.read_file(path)
    img = tf.image.decode_jpeg(img,channels=3)
    return img

tar=[]
for i in range(len(tar_1)):
    tar.append(read_pic(tar_1[i]))

pre=[]
for i in range(len(pre_1)):
    pre.append(read_pic(pre_1[i]))


psnr=[]
ssim=[]

for i in range(len(tar_1)):
    a=tf.image.psnr(tar[i],pre[i],max_val=255)
    b=compare_ssim(np.array(tar[i]),np.array(pre[i]),multichannel=True)

    psnr.append(a)
    ssim.append(b)

psnr=np.array(psnr)
psnr=pd.DataFrame(psnr,columns=['psnr'])
psnr.to_csv(r'D:\study\torch\LSTM-master\lunwen\shi\1\psnrb1.csv',index=None)

ssim=np.array(ssim)
ssim=pd.DataFrame(ssim,columns=['ssim'])
ssim.to_csv(r'D:\study\torch\LSTM-master\lunwen\shi\1\ssimb1.csv',index=None)


endtime = time.time()
dtime = endtime - starttime
