# Supplementary material for: Remote sensing image analysis and prediction based on improved Pix2Pix model for water environment protection of smart cities
Source: PeerJ Comput Sci. 2023 Apr 26;9:e1292. doi: 10.7717/peerj-cs.1292 (PMC10280440; doi:10.7717/peerj-cs.1292)
Supplement: Supplemental Information 1 [file peerj-cs-09-1292-s001.zip › pix2pix_channel30.py]

import pandas as pd
import time
import numpy as np
import tensorflow as tf
import os
import glob
from matplotlib import pyplot as plt

time_start=time.time()


imgs_path = glob.glob(r'C:\Users\vipuser\Desktop\pix2pix_channel_30\train\0\*.jpg')
imgs_path_T = glob.glob(r'C:\Users\vipuser\Desktop\pix2pix_channel_30\test\0\*.jpg')


imgs_path_T_G=imgs_path_T[30:len(imgs_path_T)]
imgs_path_T_I=imgs_path_T[0:len(imgs_path_T)-1]


imgs_path_G=imgs_path[30:len(imgs_path)]


imgs_path_I=imgs_path[0:len(imgs_path)-1]


def read_jpg(path):
    img = tf.io.read_file(path)
    img = tf.image.decode_jpeg(img, channels=3)
    return img


def normal(image):
    image = tf.cast(image, tf.float32)/127.5 - 1
    return image


def load_image(image_path):
    image = read_jpg(image_path)
    image = tf.image.resize(image, (128, 128))
    image = normal(image)
    image = np.array(image)
    return image


image_G=[]
for i in range(len(imgs_path_G)):
    image_G.append(load_image(imgs_path_G[i]))


image_T_G=[]
for i in range(len(imgs_path_T_G)):
    image_T_G.append(load_image(imgs_path_T_G[i]))


image_I=[]
for i in range(len(imgs_path_I)):
    image_I.append(load_image(imgs_path_I[i]))


image_T_I=[]
for i in range(len(imgs_path_T_I)):
    image_T_I.append(load_image(imgs_path_T_I[i]))


input_I = []
for i in range(29, len(imgs_path_I)):
    a = np.concatenate((image_I[i - 29], image_I[i - 28], image_I[i - 27], image_I[i - 26], image_I[i - 25]
                        , image_I[i - 24], image_I[i - 23], image_I[i - 22], image_I[i - 21], image_I[i - 20]
                        , image_I[i - 19], image_I[i - 18], image_I[i - 17], image_I[i - 16], image_I[i - 15]
                        , image_I[i - 14], image_I[i - 13], image_I[i - 12], image_I[i - 11], image_I[i - 10]
                        , image_I[i - 9], image_I[i - 8], image_I[i - 7], image_I[i - 6], image_I[i - 5]
                        , image_I[i - 4], image_I[i - 3], image_I[i - 2], image_I[i - 1], image_I[i]), axis=-1)
    input_I.append(a)

input_T_I = []
for i in range(29, len(imgs_path_T_I)):
    a = np.concatenate((image_T_I[i - 29], image_T_I[i - 28], image_T_I[i - 27], image_T_I[i - 26], image_T_I[i - 25]
                        , image_T_I[i - 24], image_T_I[i - 23], image_T_I[i - 22], image_T_I[i - 21], image_T_I[i - 20]
                        , image_T_I[i - 19], image_T_I[i - 18], image_T_I[i - 17], image_T_I[i - 16], image_T_I[i - 15]
                        , image_T_I[i - 14], image_T_I[i - 13], image_T_I[i - 12], image_T_I[i - 11], image_T_I[i - 10]
                        , image_T_I[i - 9], image_T_I[i - 8], image_T_I[i - 7], image_T_I[i - 6], image_T_I[i - 5]
                        , image_T_I[i - 4], image_T_I[i - 3], image_T_I[i - 2], image_T_I[i - 1], image_T_I[i]), axis=-1)
    input_T_I.append(a)


dataset = tf.data.Dataset.from_tensor_slices((input_I,image_G))

BATCH_SIZE = 1
auto=tf.data.experimental.AUTOTUNE
dataset = dataset.batch(BATCH_SIZE)
dataset = dataset.prefetch(buffer_size=tf.data.experimental.AUTOTUNE)

dataset_T = tf.data.Dataset.from_tensor_slices((input_T_I,image_T_G))
dataset_T = dataset_T.batch(BATCH_SIZE)
dataset_T = dataset_T.prefetch(buffer_size=tf.data.experimental.AUTOTUNE)


def down(filters, size, apply_bn=True):
    model = tf.keras.Sequential()
    model.add(
        tf.keras.layers.Conv2D(filters, size, strides=2, padding='same', use_bias=False)
    )
    if apply_bn:
        model.add(tf.keras.layers.BatchNormalization())
    model.add(tf.keras.layers.LeakyReLU())
    return model


def up(filters, size, apply_drop=False):
    model = tf.keras.Sequential()
    model.add(
        tf.keras.layers.Conv2DTranspose(filters, size, strides=2, 
                                        padding='same', use_bias=False)
    )
    model.add(tf.keras.layers.BatchNormalization())
    if apply_drop:
        model.add(tf.keras.layers.Dropout(0.5))
    model.add(tf.keras.layers.ReLU())
    return model


def Generator():
    inputs = tf.keras.layers.Input(shape=(128, 128, 90))
    
    down_stack = [
        down(128, 4, apply_bn=False),
        down(128, 4),
        down(256, 4),
        down(512, 4),
        down(512, 4),
        down(512, 4),
        down(512, 4),

    ]
    
    up_stack = [
        up(512, 4, apply_drop=True),
        up(512, 4, apply_drop=True),
        up(512, 4, apply_drop=True),
        up(256, 4),
        up(128, 4),
        up(128, 4),
    ]
    
    x = inputs
    
    skips = []     
    
    for d in down_stack:
        x = d(x)
        skips.append(x)
        
    skips = reversed(skips[ :-1])
    
    for u, skip in zip(up_stack, skips):
        x = u(x)
        x = tf.keras.layers.Concatenate()([x, skip])
        
    x = tf.keras.layers.Conv2DTranspose(3, 4, strides=2,
                                        padding='same', 
                                        activation='tanh')(x)
    return tf.keras.Model(inputs=inputs, outputs=x)


generator = Generator()


def Discriminator():
    inp = tf.keras.layers.Input(shape=(128, 128, 90))
    tar = tf.keras.layers.Input(shape=(128, 128, 3))
    
    x = tf.keras.layers.concatenate([inp, tar])
    
    x = down(128, 4, apply_bn=False)(x)
    x = down(256, 4)(x)
    x = down(512, 4)(x)

    
    x = tf.keras.layers.Conv2D(512, 4, strides=1, 
                               padding='same',
                               use_bias=False)(x)
    x = tf.keras.layers.BatchNormalization()(x)
    
    x = tf.keras.layers.LeakyReLU()(x)
    
    x = tf.keras.layers.Conv2D(1, 3, strides=1)(x)
    
    return tf.keras.Model(inputs=[inp, tar], outputs=x)


discriminator = Discriminator()


loss_object = tf.keras.losses.BinaryCrossentropy(from_logits=True)


LAMBDA = 10


def generator_loss(disc_generated_output, gen_output, target):
    gan_loss = loss_object(tf.ones_like(disc_generated_output), disc_generated_output)


    l1_loss = tf.reduce_mean(tf.abs(target - gen_output))

    total_gen_loss = gan_loss + (LAMBDA * l1_loss)

    return total_gen_loss, gan_loss, l1_loss


def discriminator_loss(disc_real_output, disc_generated_output):
    real_loss = loss_object(tf.ones_like(disc_real_output), disc_real_output)

    generated_loss = loss_object(tf.zeros_like(disc_generated_output), disc_generated_output)

    total_disc_loss = real_loss + generated_loss

    return total_disc_loss


generator_optimizer = tf.keras.optimizers.Adam(2e-4, beta_1=0.5)
discriminator_optimizer = tf.keras.optimizers.Adam(2e-4, beta_1=0.5)


count=0
def generate_images(model, test_input, tar):
    global count
    prediction = model(test_input, training=True)
    plt.figure(figsize=(15,15))

    display_list = [tar[0], prediction[0]]
    title = ['Real Image', 'Predicted Image']

    for i in range(2):
        plt.subplot(1, 2, i+1)
        plt.title(title[i])
        plt.imshow(tf.keras.preprocessing.image.array_to_img(display_list[i]))
        plt.axis('off')
    plt.savefig(r"C:\Users\vipuser\Desktop\pix2pix_channel_30\comp\{}.jpg".format(count),bbox_inches="tight",pad_inches=0.0)

    plt.figure(figsize=(10, 10))
    plt.imshow(tf.keras.preprocessing.image.array_to_img(tar[0]))
    plt.axis('off')
    plt.savefig(r"C:\Users\vipuser\Desktop\pix2pix_channel_30\real\{}.jpg".format(count),
                bbox_inches="tight", pad_inches=0.0)
    plt.figure(figsize=(10, 10))
    plt.imshow(tf.keras.preprocessing.image.array_to_img(prediction[0]))
    plt.axis('off')
    plt.savefig(r"C:\Users\vipuser\Desktop\pix2pix_channel_30\fake\{}.jpg".format(count),
                bbox_inches="tight", pad_inches=0.0)
    count+=1


EPOCHS = 452


@tf.function
def train_step(input_image, target, epoch):
    with tf.GradientTape() as gen_tape, tf.GradientTape() as disc_tape:
        gen_output = generator(input_image, training=True)

        disc_real_output = discriminator([input_image, target], training=True)
        disc_generated_output = discriminator([input_image, gen_output], training=True)

        gen_total_loss, gen_gan_loss, gen_l1_loss = generator_loss(disc_generated_output, gen_output, target)
        disc_loss = discriminator_loss(disc_real_output, disc_generated_output)

    generator_gradients = gen_tape.gradient(gen_total_loss,
                                          generator.trainable_variables)
    discriminator_gradients = disc_tape.gradient(disc_loss,
                                               discriminator.trainable_variables)

    generator_optimizer.apply_gradients(zip(generator_gradients,
                                          generator.trainable_variables))
    discriminator_optimizer.apply_gradients(zip(discriminator_gradients,
                                              discriminator.trainable_variables))
    return gen_l1_loss,gen_gan_loss,gen_total_loss,disc_loss


def fit(train_ds, epochs, test_ds):
    for epoch in range(epochs+1):
        if epoch%15 == 0 and epoch!=0:
            for example_input, example_target in test_ds.take(len(input_T_I)):
                generate_images(generator, example_input, example_target)
        print("Epoch: ", epoch)

        for n, (input_image, target) in train_ds.enumerate():
            print('.', end='')
            a,b,c,d=train_step(input_image, target, epoch)

        print()


fit(dataset, EPOCHS, dataset_T)


time_end=time.time()
print('time cost',time_end-time_start,'s')
