# Supplementary material for: Remote sensing image analysis and prediction based on improved Pix2Pix model for water environment protection of smart cities
Source: PeerJ Comput Sci. 2023 Apr 26;9:e1292. doi: 10.7717/peerj-cs.1292 (PMC10280440; doi:10.7717/peerj-cs.1292)
Supplement: Supplemental Information 1 [file peerj-cs-09-1292-s001.zip › zhifangtu.py]

import pandas as pd
from PIL import Image
from numpy import average, linalg, dot
import glob
import numpy as np
import datetime
import time
starttime = time.time()
tar_1=glob.glob(r'C:\Users\14371\Desktop\sxj\128\fake\*.jpg')
pre_1=glob.glob(r'C:\Users\14371\Desktop\sxj\128\real\*.jpg')
print(len(tar_1),len(pre_1))

def make_regalur_image(img, size=(256, 256)):
    return img.resize(size).convert('RGB')


def hist_similar(lh, rh):
    assert len(lh) == len(rh)
    return sum(1 - (0 if l == r else float(abs(l - r)) / max(l, r)) for l, r in zip(lh, rh)) / len(lh)


def calc_similar(li, ri):
    return hist_similar(li.histogram(), ri.histogram())

zhifangtu=[]
for i in range(len(tar_1)):
    a=Image.open(tar_1[i])
    a=make_regalur_image(a)
    b=Image.open(pre_1[i])
    b=make_regalur_image(b)
    c=calc_similar(a,b)
    zhifangtu.append(c)


zhifangtu=np.array(zhifangtu)
zhifangtu=pd.DataFrame(zhifangtu,columns=['zhifangtu'])
zhifangtu.to_csv(r'C:\Users\14371\Desktop\sxj\128\zhifangtu.csv',index=None)
endtime = time.time()
dtime = endtime - starttime
