# Supplementary material for: Remote sensing image analysis and prediction based on improved Pix2Pix model for water environment protection of smart cities
Source: PeerJ Comput Sci. 2023 Apr 26;9:e1292. doi: 10.7717/peerj-cs.1292 (PMC10280440; doi:10.7717/peerj-cs.1292)
Supplement: Supplemental Information 2 — The data were obtained from the remote sensing image data of chlorophyll a concentration from the Lake-Watershed Science SubCenter, National Earth System Science Data Center, National Science & Technology Infrastructure of China, which had inconsistent data scales, data anomalies and different sampling intervals, and the chlorophyll a concentration unit was µg/L. [file peerj-cs-09-1292-s002.zip]

Archive with 35 entries (35 files):
- 201003110215_taihu_chla.jpg
- 201003120203_taihu_chla.jpg
- 201003130245_taihu_chla.jpg
- 201003161111_taihu_chla.jpg
- 201003171111_taihu_chla.jpg
- 201003180438_taihu_chla.jpg
- 201003191111_taihu_chla.jpg
- 201003260215_taihu_chla.jpg
- 201003290245_taihu_chla.jpg
- 201004070239_taihu_chla.jpg
- 201004090537_taihu_chla.jpg
- 201004160234_taihu_chla.jpg
- 201004170446_taihu_chla.jpg
- 201004290203_chla.jpg
- 201004300245taihu_chla.jpg
- 201005010327taihu_chla.jpg
- 201005020232taihu_chla.jpg
- 201005030315taihu_chla.jpg
- 201005110227_taihu_chla.jpg
- 201005120309_taihu_chla.jpg
- 201005240334_taihu_chla.jpg
- 201005250239_taihu_chla.jpg
- 201005300227_taihu_chla.jpg
- 201005310512_taihu_chla.jpg
- 201006010245_taihu_chla.jpg
- 201006020337_taihu_chla.jpg
- 201006050530_taihu_chla.jpg
- 201006060303_taihu_chla.jpg
- 201006070518_taihu_chla.jpg
- 201006150258_taihu_chla.jpg
- 201006180327_taihu_chla.jpg
- 201006190322_taihu_chla.jpg
- 201006210530_taihu_chla.jpg
- 201006230209_taihu_chla.jpg
- 201007070221_taihu_chla.jpg
