# Supplementary material for: Remote sensing image analysis and prediction based on improved Pix2Pix model for water environment protection of smart cities
Source: PeerJ Comput Sci. 2023 Apr 26;9:e1292. doi: 10.7717/peerj-cs.1292 (PMC10280440; doi:10.7717/peerj-cs.1292)
Supplement: Supplemental Information 3 — The data were obtained from the remote sensing image data of chlorophyll a concentration from the Lake-Watershed Science SubCenter, National Earth System Science Data Center, National Science & Technology Infrastructure of China, which had inconsistent data scales, data anomalies and different sampling intervals, and the chlorophyll a concentration unit was µg/L. [file peerj-cs-09-1292-s003.zip]

Archive with 27 entries (27 files):
- 201007190244_taihu_chla.jpg
- 201007200329_taihu_chla.jpg
- 201007221111_taihu_chl-a.jpg
- 201007281039_taihu_chl-a.jpg
- 201007301022_taihu_chl-a.jpg
- 201007311105_taihu_chla.jpg
- 201008030203_taihu_chla.jpg
- 201008050327_taihu_chla.jpg
- 201008070315_taihu_chla.jpg
- 201008091102_taihu_chla.jpg
- 201008151027_taihu_chl-a.jpg
- 201008170214_tahihu_chla.jpg
- 201008180256_taihu_chla.jpg
- 201008190202_taihu_chla.jpg
- 201008200244_taihu_chla.jpg
- 201008210327_taihu_chla.jpg
- 201008231115_taihu_chla.jpg
- 201008241021_taihu_chla.jpg
- 201008291038_taihu_chla.jpg
- 201008300454_taihu_chla.jpg
- 201009091329_taihu_chla.jpg
- 201009180523_taihu_chla.jpg
- 201009191053_taihu_chla.jpg
- 201009211040_taihu_chl-a.jpg
- 201009241115_taihu_chla.jpg
- 201009300238_taihu_chla.jpg
- 201010031105_taihu_chla.jpg
