# Supplementary material for: Remote sensing image analysis and prediction based on improved Pix2Pix model for water environment protection of smart cities
Source: PeerJ Comput Sci. 2023 Apr 26;9:e1292. doi: 10.7717/peerj-cs.1292 (PMC10280440; doi:10.7717/peerj-cs.1292)
Supplement: Supplemental Information 4 — The data were obtained from the remote sensing image data of chlorophyll a concentration from the Lake-Watershed Science SubCenter, National Earth System Science Data Center, National Science & Technology Infrastructure of China, which had inconsistent data scales, data anomalies and different sampling intervals, and the chlorophyll a concentration unit was µg/L. [file peerj-cs-09-1292-s004.zip]

Archive with 38 entries (38 files):
- 201010041014_taihu_chla.jpg
- 201010051052_taihu_chla.jpg
- 201010081259_taihu_chla.jpg
- 201010090232_taihu_chla.jpg
- 201010160238_taihu_chla.jpg
- 201010170454_taihu_chla.jpg
- 201010271016_taihu_chla.jpg
- 201010281058_taihu_chla.jpg
- 201010301050_taihu_chla.jpg
- 201011011034_taihu_chla.jpg
- 201011051010_taihu_chla.jpg
- 201011061052_taihu_chla.jpg
- 201011081040_taihu_chla.jpg
- 201011091123_taihu_chla.jpg
- 201011101028_taihu_chla.jpg
- 201011121016_taihu_chla.jpg
- 201011131102_taihu_chla.jpg
- 201011171040_taihu_chla.jpg
- 201011181258_taihu_chla.jpg
- 201011220256_taihu_chla.jpg
- 201011261028_taihu_chl-a.jpg
- 201011271115_taihu_chl-a.jpg
- 201011291059_taihu_chla.jpg
- 201012021310_taihu_chla.jpg
- 201012031034_taihu_chla.jpg
- 201012040455_taihu_chla.jpg
- 201012050536_taihu_chla.jpg
- 201012070524_taihu_chla.jpg
- 201012080256_taihu_chla.jpg
- 201012091311_taihu_chla.jpg
- 201012101044_taihu_chla.jpg
- 201012180505_taihu_chla.jpg
- 201012200453_taihu_chla.jpg
- 201012210535_taihu_chla.jpg
- 201012220442_taihu_chla.jpg
- 201012231323_taihu_chla.jpg
- 201012271259_taihu_chla.jpg
- 201012290448_taihu_chla.jpg
