# Supplementary material for: Remote sensing image analysis and prediction based on improved Pix2Pix model for water environment protection of smart cities
Source: PeerJ Comput Sci. 2023 Apr 26;9:e1292. doi: 10.7717/peerj-cs.1292 (PMC10280440; doi:10.7717/peerj-cs.1292)
Supplement: Supplemental Information 5 [file peerj-cs-09-1292-s005.zip]

Archive with 94 entries (88 files):
- batch1/
- batch1/fake/
- batch1/fake/0.jpg
- batch1/fake/1.jpg
- batch1/fake/10.jpg
- batch1/fake/11.jpg
- batch1/fake/12.jpg
- batch1/fake/13.jpg
- batch1/fake/14.jpg
- batch1/fake/15.jpg
- batch1/fake/16.jpg
- batch1/fake/17.jpg
- batch1/fake/18.jpg
- batch1/fake/19.jpg
- batch1/fake/2.jpg
- batch1/fake/20.jpg
- batch1/fake/21.jpg
- batch1/fake/3.jpg
- batch1/fake/4.jpg
- batch1/fake/5.jpg
- batch1/fake/6.jpg
- batch1/fake/7.jpg
- batch1/fake/8.jpg
- batch1/fake/9.jpg
- batch1/real/
- batch1/real/0.jpg
- batch1/real/1.jpg
- batch1/real/10.jpg
- batch1/real/11.jpg
- batch1/real/12.jpg
- batch1/real/13.jpg
- batch1/real/14.jpg
- batch1/real/15.jpg
- batch1/real/16.jpg
- batch1/real/17.jpg
- batch1/real/18.jpg
- batch1/real/19.jpg
- batch1/real/2.jpg
- batch1/real/20.jpg
- batch1/real/21.jpg
- batch1/real/3.jpg
- batch1/real/4.jpg
- batch1/real/5.jpg
- batch1/real/6.jpg
- batch1/real/7.jpg
- batch1/real/8.jpg
- batch1/real/9.jpg
- batch2/
- batch2/fake/
- batch2/fake/0.jpg
- batch2/fake/1.jpg
- batch2/fake/10.jpg
- batch2/fake/11.jpg
- batch2/fake/12.jpg
- batch2/fake/13.jpg
- batch2/fake/14.jpg
- batch2/fake/15.jpg
- batch2/fake/16.jpg
- batch2/fake/17.jpg
- batch2/fake/18.jpg
- batch2/fake/19.jpg
- batch2/fake/2.jpg
- batch2/fake/20.jpg
- batch2/fake/21.jpg
- batch2/fake/3.jpg
- batch2/fake/4.jpg
- batch2/fake/5.jpg
- batch2/fake/6.jpg
- batch2/fake/7.jpg
- batch2/fake/8.jpg
- batch2/fake/9.jpg
- batch2/real/
- batch2/real/0.jpg
- batch2/real/1.jpg
- batch2/real/10.jpg
- batch2/real/11.jpg
- batch2/real/12.jpg
- batch2/real/13.jpg
- batch2/real/14.jpg
- batch2/real/15.jpg
- batch2/real/16.jpg
- batch2/real/17.jpg
- batch2/real/18.jpg
- batch2/real/19.jpg
- batch2/real/2.jpg
- batch2/real/20.jpg
- batch2/real/21.jpg
- batch2/real/3.jpg
- batch2/real/4.jpg
- batch2/real/5.jpg
- batch2/real/6.jpg
- batch2/real/7.jpg
- batch2/real/8.jpg
- batch2/real/9.jpg
