# Supplementary material for: Remote sensing image analysis and prediction based on improved Pix2Pix model for water environment protection of smart cities
Source: PeerJ Comput Sci. 2023 Apr 26;9:e1292. doi: 10.7717/peerj-cs.1292 (PMC10280440; doi:10.7717/peerj-cs.1292)
Supplement: Supplemental Information 6 [file peerj-cs-09-1292-s006.zip]

Archive with 64 entries (63 files):
- 0/
- 0/20111017_taihu_cla.jpg
- 0/20111018_taihu_cla.jpg
- 0/20111019_taihu_cla.jpg
- 0/20111020_taihu_cla.jpg
- 0/20111021_taihu_cla.jpg
- 0/20111022_taihu_cla.jpg
- 0/20111023_taihu_cla.jpg
- 0/20111024_taihu_cla.jpg
- 0/20111025_taihu_cla.jpg
- 0/20111026_taihu_cla.jpg
- 0/20111027_taihu_cla.jpg
- 0/20111028_taihu_cla.jpg
- 0/20111029_taihu_cla.jpg
- 0/20111030_taihu_cla.jpg
- 0/20111031_taihu_cla.jpg
- 0/20111101_taihu_cla.jpg
- 0/20111102_taihu_cla.jpg
- 0/20111103_taihu_cla.jpg
- 0/20111104_taihu_cla.jpg
- 0/20111105_taihu_cla.jpg
- 0/20111106_taihu_cla.jpg
- 0/20111107_taihu_cla.jpg
- 0/20111108_taihu_cla.jpg
- 0/20111109_taihu_cla.jpg
- 0/20111110_taihu_cla.jpg
- 0/20111111_taihu_chla.jpg
- 0/20111112_taihu_cla.jpg
- 0/20111113_taihu_cla.jpg
- 0/20111114_taihu_cla.jpg
- 0/20111115_taihu_cla.jpg
- 0/20111116_taihu_cla.jpg
- 0/20111117_taihu_cla.jpg
- 0/20111118_taihu_cla.jpg
- 0/20111119_taihu_cla.jpg
- 0/20111120_taihu_cla.jpg
- 0/20111121_taihu_cla.jpg
- 0/20111122_taihu_cla.jpg
- 0/20111123_taihu_cla.jpg
- 0/20111124_taihu_chla.jpg
- 0/20111125_taihu_cla.jpg
- 0/20111126_taihu_cla.jpg
- 0/20111127_taihu_cla.jpg
- 0/20111128_taihu_cla.jpg
- 0/20111129_taihu_cla.jpg
- 0/20111130_taihu_cla.jpg
- 0/20111201_taihu_cla.jpg
- 0/20111202_taihu_cla.jpg
- 0/20111203_taihu_cla.jpg
- 0/20111204_taihu_cla.jpg
- 0/20111205_taihu_cla.jpg
- 0/20111206_taihu_cla.jpg
- 0/20111207_taihu_cla.jpg
- 0/20111208_taihu_cla.jpg
- 0/20111209_taihu_chla.jpg
- 0/20111210_taihu_chla.jpg
- 0/20111211_taihu_chla.jpg
- 0/20111212_taihu_cla.jpg
- 0/20111213_taihu_cla.jpg
- 0/20111214_taihu_cla.jpg
- 0/20111215_taihu_cla.jpg
- 0/20111216_taihu_cla.jpg
- 0/20111217_taihu_cla.jpg
- 0/20111218_taihu_cla.jpg
