# Supplementary material for: Remote sensing image analysis and prediction based on improved Pix2Pix model for water environment protection of smart cities
Source: PeerJ Comput Sci. 2023 Apr 26;9:e1292. doi: 10.7717/peerj-cs.1292 (PMC10280440; doi:10.7717/peerj-cs.1292)
Supplement: Supplemental Information 7 — The data are remote sensing images of chlorophyll a concentration after data scale unification, remote sensing image repair, and time series filling. Remote sensing images of 30 consecutive moments were used as input to the 3D-GAN model. [file peerj-cs-09-1292-s007.zip]

Archive with 12 entries (12 files):
- 201008260245.jpg
- 201008270245.jpg
- 201008280245.jpg
- 201008290245.jpg
- 201008300245.jpg
- 201008310245.jpg
- 201009010245.jpg
- 201009020245.jpg
- 201009030245.jpg
- 201009040245.jpg
- 201009050245.jpg
- 201009060245.jpg
