# Supplementary material for: Remote sensing image analysis and prediction based on improved Pix2Pix model for water environment protection of smart cities
Source: PeerJ Comput Sci. 2023 Apr 26;9:e1292. doi: 10.7717/peerj-cs.1292 (PMC10280440; doi:10.7717/peerj-cs.1292)
Supplement: Supplemental Information 8 — The data are remote sensing images of chlorophyll a concentration after data scale unification, remote sensing image repair, and time series filling. Remote sensing images of 30 consecutive moments were used as input to the 3D-GAN model. [file peerj-cs-09-1292-s008.zip]

Archive with 32 entries (32 files):
- 412.jpg
- 413.jpg
- 414.jpg
- 415.jpg
- 416.jpg
- 417.jpg
- 418.jpg
- 419.jpg
- 420.jpg
- 421.jpg
- 422.jpg
- 423.jpg
- 424.jpg
- 425.jpg
- 426.jpg
- 427.jpg
- 428.jpg
- 429.jpg
- 430.jpg
- 431.jpg
- 432.jpg
- 433.jpg
- 434.jpg
- 435.jpg
- 436.jpg
- 437.jpg
- 438.jpg
- 439.jpg
- 440.jpg
- 441.jpg
- 442.jpg
- 443.jpg
