# Supplementary material for: Remote sensing image analysis and prediction based on improved Pix2Pix model for water environment protection of smart cities
Source: PeerJ Comput Sci. 2023 Apr 26;9:e1292. doi: 10.7717/peerj-cs.1292 (PMC10280440; doi:10.7717/peerj-cs.1292)
Supplement: Supplemental Information 9 — The data are remote sensing images of chlorophyll a concentration after data scale unification, remote sensing image repair, and time series filling. Remote sensing images of 30 consecutive moments were used as input to the 3D-GAN model. [file peerj-cs-09-1292-s009.zip]

Archive with 84 entries (84 files):
- 201003110245.jpg
- 201003120245.jpg
- 201003130245.jpg
- 201003140245.jpg
- 201003150245.jpg
- 201003160245.jpg
- 201003170245.jpg
- 201003180245.jpg
- 201003190245.jpg
- 201003200245.jpg
- 201003210245.jpg
- 201003220245.jpg
- 201003230245.jpg
- 201003240245.jpg
- 201003250245.jpg
- 201003260245.jpg
- 201003270245.jpg
- 201003280245.jpg
- 201003290245.jpg
- 201003300245.jpg
- 201003310245.jpg
- 201004010245.jpg
- 201004020245.jpg
- 201004030245.jpg
- 201004040245.jpg
- 201004050245.jpg
- 201004060245.jpg
- 201004070245.jpg
- 201004080245.jpg
- 201004090245.jpg
- 201004100245.jpg
- 201004110245.jpg
- 201004120245.jpg
- 201004130245.jpg
- 201004140245.jpg
- 201004150245.jpg
- 201004160245.jpg
- 201004170245.jpg
- 201004180245.jpg
- 201004190245.jpg
- 201004200245.jpg
- 201004210245.jpg
- 201004220245.jpg
- 201004230245.jpg
- 201004240245.jpg
- 201004250245.jpg
- 201004260245.jpg
- 201004270245.jpg
- 201004280245.jpg
- 201004290245.jpg
- 201004300245.jpg
- 201005010245.jpg
- 201005020245.jpg
- 201005030245.jpg
- 201005040245.jpg
- 201005050245.jpg
- 201005060245.jpg
- 201005070245.jpg
- 201005080245.jpg
- 201005090245.jpg
- 201005100245.jpg
- 201005110245.jpg
- 201005120245.jpg
- 201005130245.jpg
- 201005140245.jpg
- 201005150245.jpg
- 201005160245.jpg
- 201005170245.jpg
- 201005180245.jpg
- 201005190245.jpg
- 201005200245.jpg
- 201005210245.jpg
- 201005220245.jpg
- 201005230245.jpg
- 201005240245.jpg
- 201005250245.jpg
- 201005260245.jpg
- 201005270245.jpg
- 201005280245.jpg
- 201005290245.jpg
- 201005300245.jpg
- 201005310245.jpg
- 201006010245.jpg
- 201006020245.jpg
