# Supplementary material for: Remote sensing image analysis and prediction based on improved Pix2Pix model for water environment protection of smart cities
Source: PeerJ Comput Sci. 2023 Apr 26;9:e1292. doi: 10.7717/peerj-cs.1292 (PMC10280440; doi:10.7717/peerj-cs.1292)
Supplement: Supplemental Information 10 — The data are remote sensing images of chlorophyll a concentration after data scale unification, remote sensing image repair, and time series filling. Remote sensing images of 30 consecutive moments were used as input to the 3D-GAN model. [file peerj-cs-09-1292-s010.zip]

Archive with 80 entries (80 files):
- 201006030245.jpg
- 201006040245.jpg
- 201006050245.jpg
- 201006060245.jpg
- 201006070245.jpg
- 201006080245.jpg
- 201006090245.jpg
- 201006100245.jpg
- 201006110245.jpg
- 201006120245.jpg
- 201006130245.jpg
- 201006140245.jpg
- 201006150245.jpg
- 201006160245.jpg
- 201006170245.jpg
- 201006180245.jpg
- 201006190245.jpg
- 201006200245.jpg
- 201006210245.jpg
- 201006220245.jpg
- 201006230245.jpg
- 201006240245.jpg
- 201006250245.jpg
- 201006260245.jpg
- 201006270245.jpg
- 201006280245.jpg
- 201006290245.jpg
- 201006300245.jpg
- 201007010245.jpg
- 201007020245.jpg
- 201007030245.jpg
- 201007040245.jpg
- 201007050245.jpg
- 201007060245.jpg
- 201007070245.jpg
- 201007080245.jpg
- 201007090245.jpg
- 201007100245.jpg
- 201007110245.jpg
- 201007120245.jpg
- 201007130245.jpg
- 201007140245.jpg
- 201007150245.jpg
- 201007160245.jpg
- 201007170245.jpg
- 201007180245.jpg
- 201007190245.jpg
- 201007200245.jpg
- 201007210245.jpg
- 201007220245.jpg
- 201007230245.jpg
- 201007240245.jpg
- 201007250245.jpg
- 201007260245.jpg
- 201007270245.jpg
- 201007280245.jpg
- 201007290245.jpg
- 201007300245.jpg
- 201007310245.jpg
- 201008010245.jpg
- 201008020245.jpg
- 201008030245.jpg
- 201008040245.jpg
- 201008050245.jpg
- 201008060245.jpg
- 201008110245.jpg
- 201008120245.jpg
- 201008130245.jpg
- 201008140245.jpg
- 201008150245.jpg
- 201008160245.jpg
- 201008170245.jpg
- 201008180245.jpg
- 201008190245.jpg
- 201008200245.jpg
- 201008210245.jpg
- 201008220245.jpg
- 201008230245.jpg
- 201008240245.jpg
- 201008250245.jpg
