# Supplementary material for: Remote sensing image analysis and prediction based on improved Pix2Pix model for water environment protection of smart cities
Source: PeerJ Comput Sci. 2023 Apr 26;9:e1292. doi: 10.7717/peerj-cs.1292 (PMC10280440; doi:10.7717/peerj-cs.1292)
Supplement: Supplemental Information 11 — The data are remote sensing images of chlorophyll a concentration after data scale unification, remote sensing image repair, and time series filling. Remote sensing images of 30 consecutive moments were used as input to the 3D-GAN model. [file peerj-cs-09-1292-s011.zip]

Archive with 75 entries (75 files):
- 201009070245.jpg
- 201009080245.jpg
- 201009090245.jpg
- 201009100245.jpg
- 201009110245.jpg
- 201009120245.jpg
- 201009130245.jpg
- 201009140245.jpg
- 201009150245.jpg
- 201009160245.jpg
- 201009170245.jpg
- 201009180245.jpg
- 201009190245.jpg
- 201009200245.jpg
- 201009210245.jpg
- 201009220245.jpg
- 201009230245.jpg
- 201009240245.jpg
- 201009250245.jpg
- 201009260245.jpg
- 201009270245.jpg
- 201009280245.jpg
- 201009290245.jpg
- 201009300245.jpg
- 201010010245.jpg
- 201010020245.jpg
- 201010030245.jpg
- 201010040245.jpg
- 201010050245.jpg
- 201010060245.jpg
- 201010070245.jpg
- 201010080245.jpg
- 201010090245.jpg
- 201010100245.jpg
- 201010110245.jpg
- 201010120245.jpg
- 201010130245.jpg
- 201010140245.jpg
- 201010150245.jpg
- 201010160245.jpg
- 201010170245.jpg
- 201010180245.jpg
- 201010190245.jpg
- 201010200245.jpg
- 201010210245.jpg
- 201010220245.jpg
- 201010230245.jpg
- 201010240245.jpg
- 201010250245.jpg
- 201010260245.jpg
- 201010270245.jpg
- 201010280245.jpg
- 201010290245.jpg
- 201010300245.jpg
- 201010310245.jpg
- 201011010245.jpg
- 201011020245.jpg
- 201011030245.jpg
- 201011040245.jpg
- 201011050245.jpg
- 201011060245.jpg
- 201011070245.jpg
- 201011080245.jpg
- 201011090245.jpg
- 201011100245.jpg
- 201011110245.jpg
- 201011120245.jpg
- 201011130245.jpg
- 201011140245.jpg
- 201011150245.jpg
- 201011160245.jpg
- 201011170245.jpg
- 201011180245.jpg
- 201011190245.jpg
- 201011200245.jpg
